# Supplementary material for: Genome-Wide Analysis and Function Prediction of Long Noncoding RNAs in Sheep Pituitary Gland Associated with Sexual Maturation
Source: Genes (Basel). 2020 Mar 17;11(3):320. doi: 10.3390/genes11030320 (PMC7140784; doi:10.3390/genes11030320)
Supplement: Supplementary file 1 [file genes-11-00320-s001.zip]

Archive with 4 entries (4 files):
- Fig S1.jpg
- Table S1.docx
- Table S2.docx
- Table S3.docx
